# Supplementary material for: Description of a Cohort with a New Truncating MYBPC3 Variant for Hypertrophic Cardiomyopathy in Northern Spain
Source: Genes (Basel). 2023 Mar 30;14(4):840. doi: 10.3390/genes14040840 (PMC10137663; doi:10.3390/genes14040840)
Supplement: Supplementary file 1 [file genes-14-00840-s001.zip]

Archive with 1 entries (1 files):
- genes-2249714-supplementary.pdf
